# Supplementary material for: Combining Shapley value and statistics to the analysis of gene expression data in children exposed to air pollution
Source: BMC Bioinformatics. 2008 Sep 2;9:361. doi: 10.1186/1471-2105-9-361 (PMC2556684; doi:10.1186/1471-2105-9-361)
Supplement: Additional file 4 — R code. contains an R function to compute the Shapley value of microarray games. [file 1471-2105-9-361-S4.R]

#computation of matrix of Shapley values
#input: an n*k boolean matrix
#output: an n*k Shapley value matrix

shapleymat <- function(matr) 
{
 nc <- length(matr[1, ]); 
 nr <- length(matr[, 1]);
 w <- array(0,dim=c(nc));
sh <- matrix(0,nr,nc);
for(l in 1:nc)
 {
       w[l] <- sum(matr[,l]);
 }
for(j in 1:nr)
 {
 for(l in 1:nc)
  {
   if (matr[j,l] == 1)
       sh[j,l] <- 1/w[l]
  }
 }
sh

}
